# Supplementary material for: Stereoselective Synthesis and Antimicrobial Studies of Allo-Gibberic Acid-Based 2,4-Diaminopyrimidine Chimeras
Source: Pharmaceuticals (Basel). 2025 Jan 26;18(2):168. doi: 10.3390/ph18020168 (PMC11860145; doi:10.3390/ph18020168)
Supplement: Supplementary file 1 [file pharmaceuticals-18-00168-s001.zip]

Archive with 1 entries (1 files):
- pharmaceuticals-3442446-supplementary.pdf
